# Supplementary material for: Exploring the Impact of Beta-Blockers Post-Acute Myocardial Infarction in Patients with Preserved Ejection Fraction: A Meta-Analysis
Source: J Clin Med. 2025 Jun 4;14(11):3969. doi: 10.3390/jcm14113969 (PMC12156146; doi:10.3390/jcm14113969)
Supplement: Supplementary file 1 [file jcm-14-03969-s001.zip]

Archive with 1 entries (1 files):
- jcm-3527347-supplementary.pdf
